# Supplementary material for: Nerve injury drives a heightened state of vigilance and neuropathic sensitization in Drosophila
Source: Sci Adv. 2019 Jul 10;5(7):eaaw4099. doi: 10.1126/sciadv.aaw4099 (PMC6620091; doi:10.1126/sciadv.aaw4099)
Supplement: Table S2 [file aaw4099_Table_S2.xlsx]

## Sheet: Fig_1B
	Data and statistical analysis for Fig_1B
genotypes	temp	con	count	nr_fly	jump/ fly/ min
Canton_S	35	control	0	10	0
Canton_S	35	control	5	10	0.5
Canton_S	35	control	1	10	0.1
Canton_S	35	control	0	10	0
Canton_S	35	control	4	10	0.4
Canton_S	35	control	3	10	0.3
Canton_S	35	control	0	10	0
Canton_S	35	control	2	10	0.2
Canton_S	35	control	0	10	0
Canton_S	38	control	7	10	0.7
Canton_S	38	control	6	10	0.6
Canton_S	38	control	6	10	0.6
Canton_S	38	control	19	10	1.9
Canton_S	38	control	11	10	1.1
Canton_S	38	control	10	10	1
Canton_S	38	control	1	10	0.1
Canton_S	38	control	1	10	0.1
Canton_S	38	control	9	10	0.9
Canton_S	42	control	38	10	3.8
Canton_S	42	control	39	10	3.9
Canton_S	42	control	43	10	4.3
Canton_S	42	control	29	10	2.9
Canton_S	42	control	26	10	2.6
Canton_S	42	control	19	10	1.9
Canton_S	42	control	31	10	3.1
Canton_S	42	control	40	10	4
Canton_S	42	control	19	10	1.9
TRPA1	35	control	0	10	0
TRPA1	35	control	2	10	0.2
TRPA1	35	control	0	10	0
TRPA1	35	control	1	10	0.1
TRPA1	35	control	2	10	0.2
TRPA1	35	control	3	10	0.3
TRPA1	35	control	0	10	0
TRPA1	35	control	0	10	0
TRPA1	35	control	0	10	0
TRPA1	38	control	2	10	0.2
TRPA1	38	control	3	10	0.3
TRPA1	38	control	6	10	0.6
TRPA1	38	control	4	10	0.4
TRPA1	38	control	3	10	0.3
TRPA1	38	control	5	10	0.5
TRPA1	38	control	2	10	0.2
TRPA1	38	control	4	10	0.4
TRPA1	38	control	6	10	0.6
TRPA1	42	control	12	10	1.2
TRPA1	42	control	6	10	0.6
TRPA1	42	control	9	10	0.9
TRPA1	42	control	1	10	0.1
TRPA1	42	control	5	10	0.5
TRPA1	42	control	8	10	0.8
TRPA1	42	control	8	10	0.8
TRPA1	42	control	3	10	0.3
TRPA1	42	control	9	10	0.9
painless	35	control	4	10	0.4
painless	35	control	3	10	0.3
painless	35	control	7	10	0.7
painless	35	control	0	10	0
painless	35	control	3	10	0.3
painless	35	control	5	10	0.5
painless	35	control	3	10	0.3
painless	35	control	8	10	0.8
painless	35	control	0	10	0
painless	38	control	3	10	0.3
painless	38	control	6	10	0.6
painless	38	control	8	10	0.8
painless	38	control	7	10	0.7
painless	38	control	2	10	0.2
painless	38	control	14	10	1.4
painless	38	control	5	10	0.5
painless	38	control	9	10	0.9
painless	38	control	4	10	0.4
painless	42	control	7	10	0.7
painless	42	control	13	10	1.3
painless	42	control	5	10	0.5
painless	42	control	8	10	0.8
painless	42	control	10	10	1
painless	42	control	9	10	0.9
painless	42	control	16	10	1.6
painless	42	control	10	10	1
painless	42	control	4	10	0.4

## Sheet: Fig_1E
Data and statistical analysis for Fig_1E
genotypes	temp	time	condition	count	nr_fly	jump/ fly/ min
Canton S	38	1	control	9	10	0.9
Canton S	38	1	control	10	10	1
Canton S	38	1	control	5	10	0.5
Canton S	38	1	control	4	10	0.4
Canton S	38	1	control	8	10	0.8
Canton S	38	1	control	3	10	0.3
Canton S	38	1	control	13	10	1.3
Canton S	38	1	control	2	10	0.2
Canton S	38	1	control	3	10	0.3
Canton S	38	1	injured	11	10	1.1
Canton S	38	1	injured	6	10	0.6
Canton S	38	1	injured	5	10	0.5
Canton S	38	1	injured	7	10	0.7
Canton S	38	1	injured	4	10	0.4
Canton S	38	1	injured	10	10	1
Canton S	38	1	injured	13	10	1.3
Canton S	38	1	injured	8	10	0.8
Canton S	38	1	injured	1	10	0.1
Canton S	38	7	control	8	10	0.8
Canton S	38	7	control	9	10	0.9
Canton S	38	7	control	10	10	1
Canton S	38	7	control	6	10	0.6
Canton S	38	7	control	4	10	0.4
Canton S	38	7	control	10	10	1
Canton S	38	7	control	2	10	0.2
Canton S	38	7	control	3	10	0.3
Canton S	38	7	control	9	10	0.9
Canton S	38	7	injured	26	10	2.6
Canton S	38	7	injured	35	10	3.5
Canton S	38	7	injured	25	10	2.5
Canton S	38	7	injured	36	10	3.6
Canton S	38	7	injured	19	10	1.9
Canton S	38	7	injured	28	10	2.8
Canton S	38	7	injured	25	10	2.5
Canton S	38	7	injured	22	10	2.2
Canton S	38	7	injured	31	10	3.1
Canton S	38	14	control	6	10	0.6
Canton S	38	14	control	3	9	0.333333
Canton S	38	14	control	14	10	1.4
Canton S	38	14	control	2	10	0.2
Canton S	38	14	control	7	10	0.7
Canton S	38	14	control	6	10	0.6
Canton S	38	14	control	1	10	0.1
Canton S	38	14	control	5	10	0.5
Canton S	38	14	control	8	10	0.8
Canton S	38	14	injured	25	10	2.5
Canton S	38	14	injured	24	10	2.4
Canton S	38	14	injured	36	10	3.6
Canton S	38	14	injured	38	10	3.8
Canton S	38	14	injured	40	10	4
Canton S	38	14	injured	20	9	2.22222
Canton S	38	14	injured	22	10	2.2
Canton S	38	14	injured	22	10	2.2
Canton S	38	14	injured	19	10	1.9

## Sheet: Fig_1F
Data and statistical analysis for Fig_1F
genotypes	temp	condition	count	nr_fly	jump/ fly/ min
Canton_S	35	control	0	10	0
Canton_S	35	control	0	10	0
Canton_S	35	control	0	10	0
Canton_S	35	control	2	10	0.2
Canton_S	35	control	0	10	0
Canton_S	35	control	0	9	0
Canton_S	35	control	3	9	0.333333
Canton_S	35	control	0	10	0
Canton_S	35	control	1	10	0.1
Canton_S	35	injured	0	10	0
Canton_S	35	injured	1	8	0.125
Canton_S	35	injured	1	10	0.1
Canton_S	35	injured	0	9	0
Canton_S	35	injured	0	10	0
Canton_S	35	injured	0	10	0
Canton_S	35	injured	2	10	0.2
Canton_S	35	injured	2	10	0.2
Canton_S	35	injured	0	10	0
Canton_S	38	control	8	10	0.8
Canton_S	38	control	2	10	0.2
Canton_S	38	control	10	10	1
Canton_S	38	control	6	10	0.6
Canton_S	38	control	4	10	0.4
Canton_S	38	control	13	10	1.3
Canton_S	38	control	3	10	0.3
Canton_S	38	control	1	10	0.1
Canton_S	38	control	9	10	0.9
Canton_S	38	injured	26	10	2.6
Canton_S	38	injured	37	10	3.7
Canton_S	38	injured	25	10	2.5
Canton_S	38	injured	36	10	3.6
Canton_S	38	injured	19	10	1.9
Canton_S	38	injured	28	10	2.8
Canton_S	38	injured	25	10	2.5
Canton_S	38	injured	20	10	2
Canton_S	38	injured	31	10	3.1
Canton_S	42	control	41	10	4.1
Canton_S	42	control	37	10	3.7
Canton_S	42	control	29	10	2.9
Canton_S	42	control	46	10	4.6
Canton_S	42	control	16	10	1.6
Canton_S	42	control	35	10	3.5
Canton_S	42	control	14	10	1.4
Canton_S	42	control	32	10	3.2
Canton_S	42	control	19	10	1.9
Canton_S	42	injured	58	10	5.8
Canton_S	42	injured	36	10	3.6
Canton_S	42	injured	21	10	2.1
Canton_S	42	injured	56	10	5.6
Canton_S	42	injured	50	10	5
Canton_S	42	injured	40	10	4
Canton_S	42	injured	35	10	3.5
Canton_S	42	injured	18	10	1.8
Canton_S	42	injured	44	10	4.4

## Sheet: Fig_1G
Data and statistical analysis for Fig_1G
genotype	temp, C	condition	speed, cm/s
Canton S	38	control	2.47059
Canton S	38	control	3.7549
Canton S	38	control	2.0098
Canton S	38	control	1.71569
Canton S	38	control	3.54902
Canton S	38	control	4.42157
Canton S	38	control	2.41176
Canton S	38	injured	2.46078
Canton S	38	injured	3.21569
Canton S	38	injured	4.50392
Canton S	38	injured	3.79216
Canton S	38	injured	1.20392
Canton S	38	injured	1.41529
Canton S	38	injured	2.23124

## Sheet: Fig_2D
Data and statistical analysis for Fig_2D
genotypes	temp	condition	count	nr_fly	jump/ fly/ min
ppk_iTNT	38	control	9	10	0.9
ppk_iTNT	38	control	16	10	1.6
ppk_iTNT	38	control	5	10	0.5
ppk_iTNT	38	control	4	10	0.4
ppk_iTNT	38	control	2	10	0.2
ppk_iTNT	38	control	3	10	0.3
ppk_iTNT	38	control	13	10	1.3
ppk_iTNT	38	control	1	10	0.1
ppk_iTNT	38	control	3	10	0.3
ppk_iTNT	38	injured	24	10	2.4
ppk_iTNT	38	injured	16	10	1.6
ppk_iTNT	38	injured	27	10	2.7
ppk_iTNT	38	injured	38	10	3.8
ppk_iTNT	38	injured	15	10	1.5
ppk_iTNT	38	injured	19	10	1.9
ppk_iTNT	38	injured	23	10	2.3
ppk_iTNT	38	injured	12	10	1.2
ppk_iTNT	38	injured	20	10	2
ppk_TNT	38	control	1	10	0.1
ppk_TNT	38	control	1	10	0.1
ppk_TNT	38	control	1	10	0.1
ppk_TNT	38	control	0	10	0
ppk_TNT	38	control	0	10	0
ppk_TNT	38	control	3	10	0.3
ppk_TNT	38	control	0	10	0
ppk_TNT	38	control	2	10	0.2
ppk_TNT	38	control	2	10	0.2
ppk_TNT	38	injured	0	10	0
ppk_TNT	38	injured	2	10	0.2
ppk_TNT	38	injured	1	10	0.1
ppk_TNT	38	injured	0	10	0
ppk_TNT	38	injured	9	10	0.9
ppk_TNT	38	injured	2	10	0.2
ppk_TNT	38	injured	1	10	0.1
ppk_TNT	38	injured	3	10	0.3
ppk_TNT	38	injured	3	10	0.3

## Sheet: Fig_2E
Data and statistical analysis for Fig_2E
genotypes	temp	condition	count	nr_fly	jump/ fly/ min
Canton_S	38	control	6	10	0.6
Canton_S	38	control	2	10	0.2
Canton_S	38	control	3	10	0.3
Canton_S	38	control	8	10	0.8
Canton_S	38	control	2	10	0.2
Canton_S	38	control	13	10	1.3
Canton_S	38	control	3	10	0.3
Canton_S	38	control	15	10	1.5
Canton_S	38	control	7	10	0.7
Canton_S	38	injured	21	10	2.1
Canton_S	38	injured	42	10	4.2
Canton_S	38	injured	16	10	1.6
Canton_S	38	injured	33	10	3.3
Canton_S	38	injured	25	10	2.5
Canton_S	38	injured	18	10	1.8
Canton_S	38	injured	16	10	1.6
Canton_S	38	injured	39	10	3.9
Canton_S	38	injured	27	10	2.7
TrpA1	38	control	4	10	0.4
TrpA1	38	control	5	10	0.5
TrpA1	38	control	7	10	0.7
TrpA1	38	control	5	10	0.5
TrpA1	38	control	7	10	0.7
TrpA1	38	control	8	10	0.8
TrpA1	38	control	2	10	0.2
TrpA1	38	control	4	10	0.4
TrpA1	38	control	3	10	0.3
TrpA1	38	injured	9	10	0.9
TrpA1	38	injured	7	10	0.7
TrpA1	38	injured	5	10	0.5
TrpA1	38	injured	4	10	0.4
TrpA1	38	injured	3	10	0.3
TrpA1	38	injured	10	10	1
TrpA1	38	injured	6	10	0.6
TrpA1	38	injured	4	10	0.4
TrpA1	38	injured	11	10	1.1
painless	38	control	9	10	0.9
painless	38	control	1	10	0.1
painless	38	control	6	10	0.6
painless	38	control	8	10	0.8
painless	38	control	6	10	0.6
painless	38	control	11	10	1.1
painless	38	control	12	10	1.2
painless	38	control	7	10	0.7
painless	38	control	9	10	0.9
painless	38	injured	13	10	1.3
painless	38	injured	7	10	0.7
painless	38	injured	11	10	1.1
painless	38	injured	10	10	1
painless	38	injured	6	10	0.6
painless	38	injured	12	10	1.2
painless	38	injured	10	10	1
painless	38	injured	7	10	0.7
painless	38	injured	9	10	0.9

## Sheet: Fig_2F
Data and statistical analysis for Fig_2F
genotypes	temp	condition	count	nr_fly	jump/ fly/ min
UAS_Dcr2_ppkGal4	38	control	2	10	0.2
UAS_Dcr2_ppkGal4	38	control	5	10	0.5
UAS_Dcr2_ppkGal4	38	control	4	10	0.4
UAS_Dcr2_ppkGal4	38	control	2	10	0.2
UAS_Dcr2_ppkGal4	38	control	5	10	0.5
UAS_Dcr2_ppkGal4	38	control	8	10	0.8
UAS_Dcr2_ppkGal4	38	control	4	10	0.4
UAS_Dcr2_ppkGal4	38	control	6	10	0.6
UAS_Dcr2_ppkGal4	38	control	2	10	0.2
UAS_Dcr2_ppkGal4	38	injured	29	10	2.9
UAS_Dcr2_ppkGal4	38	injured	17	10	1.7
UAS_Dcr2_ppkGal4	38	injured	30	10	3
UAS_Dcr2_ppkGal4	38	injured	16	10	1.6
UAS_Dcr2_ppkGal4	38	injured	19	10	1.9
UAS_Dcr2_ppkGal4	38	injured	24	10	2.4
UAS_Dcr2_ppkGal4	38	injured	27	10	2.7
UAS_Dcr2_ppkGal4	38	injured	22	10	2.2
UAS_Dcr2_ppkGal4	38	injured	26	10	2.6
UAS_TrpA1_RNAi	38	control	11	10	1.1
UAS_TrpA1_RNAi	38	control	6	10	0.6
UAS_TrpA1_RNAi	38	control	5	10	0.5
UAS_TrpA1_RNAi	38	control	7	10	0.7
UAS_TrpA1_RNAi	38	control	4	10	0.4
UAS_TrpA1_RNAi	38	control	10	10	1
UAS_TrpA1_RNAi	38	control	11	10	1.1
UAS_TrpA1_RNAi	38	control	8	10	0.8
UAS_TrpA1_RNAi	38	control	3	10	0.3
UAS_TrpA1_RNAi	38	injured	17	10	1.7
UAS_TrpA1_RNAi	38	injured	21	10	2.1
UAS_TrpA1_RNAi	38	injured	31	10	3.1
UAS_TrpA1_RNAi	38	injured	20	10	2
UAS_TrpA1_RNAi	38	injured	22	10	2.2
UAS_TrpA1_RNAi	38	injured	22	10	2.2
UAS_TrpA1_RNAi	38	injured	24	10	2.4
UAS_TrpA1_RNAi	38	injured	27	10	2.7
UAS_TrpA1_RNAi	38	injured	18	10	1.8
ppkGal4_UAS_TrpA1_RNAi	38	control	5	10	0.5
ppkGal4_UAS_TrpA1_RNAi	38	control	2	10	0.2
ppkGal4_UAS_TrpA1_RNAi	38	control	3	9	0.33
ppkGal4_UAS_TrpA1_RNAi	38	control	4	10	0.4
ppkGal4_UAS_TrpA1_RNAi	38	control	3	10	0.3
ppkGal4_UAS_TrpA1_RNAi	38	control	8	10	0.8
ppkGal4_UAS_TrpA1_RNAi	38	control	4	10	0.4
ppkGal4_UAS_TrpA1_RNAi	38	control	0	10	0
ppkGal4_UAS_TrpA1_RNAi	38	control	2	10	0.2
ppkGal4_UAS_TrpA1_RNAi	38	injured	8	10	0.8
ppkGal4_UAS_TrpA1_RNAi	38	injured	3	10	0.3
ppkGal4_UAS_TrpA1_RNAi	38	injured	2	10	0.2
ppkGal4_UAS_TrpA1_RNAi	38	injured	4	10	0.4
ppkGal4_UAS_TrpA1_RNAi	38	injured	1	10	0.1
ppkGal4_UAS_TrpA1_RNAi	38	injured	9	10	0.9
ppkGal4_UAS_TrpA1_RNAi	38	injured	6	10	0.6
ppkGal4_UAS_TrpA1_RNAi	38	injured	2	10	0.2
ppkGal4_UAS_TrpA1_RNAi	38	injured	1	10	0.1

## Sheet: Fig_2G
Data and statistical analysis for Fig_2G
genotypes	temp	condition	count	nr_fly	jump_fly_min
ppkGal4	38	control	4	10	0.4
ppkGal4	38	control	5	10	0.5
ppkGal4	38	control	9	10	0.9
ppkGal4	38	control	7	10	0.7
ppkGal4	38	control	9	10	0.9
ppkGal4	38	control	3	10	0.3
ppkGal4	38	control	6	10	0.6
ppkGal4	38	control	12	10	1.2
ppkGal4	38	control	14	10	1.4
ppkGal4	38	injured	31	10	3.1
ppkGal4	38	injured	24	10	2.4
ppkGal4	38	injured	26	10	2.6
ppkGal4	38	injured	21	10	2.1
ppkGal4	38	injured	18	10	1.8
ppkGal4	38	injured	22	10	2.2
ppkGal4	38	injured	33	10	3.3
ppkGal4	38	injured	27	10	2.7
ppkGal4	38	injured	20	10	2
UAS-TrpA1	38	control	11	10	1.1
UAS-TrpA1	38	control	5	10	0.5
UAS-TrpA1	38	control	4	10	0.4
UAS-TrpA1	38	control	7	10	0.7
UAS-TrpA1	38	control	3	10	0.3
UAS-TrpA1	38	control	12	10	1.2
UAS-TrpA1	38	control	2	10	0.2
UAS-TrpA1	38	control	6	10	0.6
UAS-TrpA1	38	control	10	10	1
UAS-TrpA1	38	injured	18	10	1.8
UAS-TrpA1	38	injured	21	10	2.1
UAS-TrpA1	38	injured	24	10	2.4
UAS-TrpA1	38	injured	22	10	2.2
UAS-TrpA1	38	injured	27	10	2.7
UAS-TrpA1	38	injured	19	10	1.9
UAS-TrpA1	38	injured	25	10	2.5
UAS-TrpA1	38	injured	20	10	2
UAS-TrpA1	38	injured	31	10	3.1
TrpA1_ins	38	control	1	10	0.1
TrpA1_ins	38	control	0	10	0
TrpA1_ins	38	control	7	10	0.7
TrpA1_ins	38	control	5	10	0.5
TrpA1_ins	38	control	1	10	0.1
TrpA1_ins	38	control	8	10	0.8
TrpA1_ins	38	control	1	10	0.1
TrpA1_ins	38	control	3	10	0.3
TrpA1_ins	38	control	6	10	0.6
TrpA1_ins	38	injured	3	10	0.3
TrpA1_ins	38	injured	2	10	0.2
TrpA1_ins	38	injured	7	10	0.7
TrpA1_ins	38	injured	8	10	0.8
TrpA1_ins	38	injured	1	10	0.1
TrpA1_ins	38	injured	0	10	0
TrpA1_ins	38	injured	6	10	0.6
TrpA1_ins	38	injured	9	10	0.9
TrpA1_ins	38	injured	5	10	0.5
ppkGal4_UAS_TrpA1_TrpA1_ins	38	control	7	10	0.7
ppkGal4_UAS_TrpA1_TrpA1_ins	38	control	10	10	1
ppkGal4_UAS_TrpA1_TrpA1_ins	38	control	5	10	0.5
ppkGal4_UAS_TrpA1_TrpA1_ins	38	control	9	10	0.9
ppkGal4_UAS_TrpA1_TrpA1_ins	38	control	4	10	0.4
ppkGal4_UAS_TrpA1_TrpA1_ins	38	control	8	10	0.8
ppkGal4_UAS_TrpA1_TrpA1_ins	38	control	3	10	0.3
ppkGal4_UAS_TrpA1_TrpA1_ins	38	control	12	10	1.2
ppkGal4_UAS_TrpA1_TrpA1_ins	38	control	7	10	0.7
ppkGal4_UAS_TrpA1_TrpA1_ins	38	injured	30	10	3
ppkGal4_UAS_TrpA1_TrpA1_ins	38	injured	24	10	2.4
ppkGal4_UAS_TrpA1_TrpA1_ins	38	injured	21	10	2.1
ppkGal4_UAS_TrpA1_TrpA1_ins	38	injured	26	10	2.6
ppkGal4_UAS_TrpA1_TrpA1_ins	38	injured	23	10	2.3
ppkGal4_UAS_TrpA1_TrpA1_ins	38	injured	28	10	2.8
ppkGal4_UAS_TrpA1_TrpA1_ins	38	injured	29	10	2.9
ppkGal4_UAS_TrpA1_TrpA1_ins	38	injured	25	10	2.5
ppkGal4_UAS_TrpA1_TrpA1_ins	38	injured	20	10	2

## Sheet: Fig_3B
Data and statistical analysis for Fig_3B
Length of remaining dendrtes [*100 micro]
Days after injury	Length of remaining dendrtes [*100 micro]
0	6.53549
0	7.14711
0	4.77195
0	2.95414
0	12.0336
0	9.81536
0	7.15792
2	2.49537
2	4.48071
2	5.7037
2	3.21167
2	3.94167
2	4.21714
2	1.97593
5	1.74167
5	1.9719
5	0.916667
5	1.1031
5	1.33426
5	2.04024
5	1.24259
5	1.59119
7	0
7	0
7	0
7	0
7	0
7	0.205
7	0.628571
7	0

## Sheet: Fig_3E
Data and statistical analysis for Fig_3E
Latency
Canton S	control vs injury after 7 days
control	injured
1.35	1.2
1.2	1.15
1.25	1.2
1.5	1.3
1.45	1.05
1.35	1.25
1.4	1.15
1.5	1.3
1.45	1.2
1.3	1.05
1.55

[truncated: 24 more sheets: Fig_3F, Fig_4C, Fig_4E, Fig_4G, Fig_4H, Fig_5B, Fig_5C, Fig_5D, Fig_5E, Fig_5F, Fig_5G, Fig_5H, Fig_5I, Fig_6B, Fig_6C, Fig_6F, Fig_6G, Fig_6H, fig_S1_A, fig_S1B …]
